# Supplementary material for: HDAC6 activity is a non-oncogene addiction hub for inflammatory breast cancers
Source: Breast Cancer Res. 2015 Dec 8;17:149. doi: 10.1186/s13058-015-0658-0 (PMC4672555; doi:10.1186/s13058-015-0658-0)
Supplement: Supplementary file 2 — Quality control studies of the shRNA screens. a Representative image showing the Pearson and Spearman correlation among the triplicates for T = 10 in the SUM149 cell line. b GO-term and KEGG-pathway analyses using genes commonly depleted in several cell lines (p <0.05 in >=3 cell lines, 2,555 genes) show enrichment of genes related to essential functions. c Essential genes depleted in our shRNA screen cell lines overlapped significantly with compiled screens across 72 cell lines and subtypes of cancer (Fisher’s exact test). (EPS 3172 kb) [file 13058_2015_658_MOESM2_ESM.xls]

## Sheet: IBCspecificTopHits
geneSymbol	z.IBCvsNonIBC	log2FC.IBC	log2FC.nonIBC	z.SUM149PT	z.SUM190PT	z.MCF10A	z.MCF12A	z.HCC1143	z.HCC1937	z.MDAMB468	z.HS578T	z.MDAMB231	z.MDAMB436	z.SUM159PT	z.MCF7	z.MDAMB361	z.SKBR3	z.T47D	log2FC.SUM149PT	log2FC.SUM190PT	log2FC.MCF10A	log2FC.MCF12A	log2FC.HCC1143	log2FC.HCC1937	log2FC.MDAMB468	log2FC.HS578T	log2FC.MDAMB231	log2FC.MDAMB436	log2FC.SUM159PT	log2FC.MCF7	log2FC.MDAMB361	log2FC.SKBR3	log2FC.T47D	pval.SUM149PT	pval.SUM190PT	pval.MCF10A	pval.MCF12A	pval.HCC1143	pval.HCC1937	pval.MDAMB468	pval.HS578T	pval.MDAMB231	pval.MDAMB436	pval.SUM159PT	pval.MCF7	pval.MDAMB361	pval.SKBR3	pval.T47D
LRTM1	-4.03234	-2.94861	-1.09718	-3.31382	-3.27543	-0.168876	0.173273	0.660514	-0.433446	-3.25677	1.04689	-2.71756	-0.423936	-2.13521	-2.49378	-0.408829	-1.24252	-1.70267	-2.56457	-3.33265	-0.0460269	0.0440369	0.170517	-0.248237	-5.18938	0.404849	-3.30312	-0.236106	-1.00641	-1.98589	-0.245779	-0.658002	-1.96381	0.000920316	0.00105501	0.865894	0.862437	0.508924	0.664691	0.00112687	0.295149	0.00657658	0.671612	0.0327442	0.012639	0.682665	0.214044	0.0886307
CLDN19	-2.57578	-2.48457	-0.238832	-2.57303	-3.29002	2.04828	0.442089	-0.544983	0.0358716	-1.9359	0.82606	0.00690545	0.0869589	0.519998	-0.500866	-1.24301	-2.47169	-0.590086	-1.09726	-3.87189	0.78522	0.198881	-0.16555	-0.0220158	-1.91456	0.234707	-0.0207301	0.0431614	0.251628	-0.261347	-0.906515	-1.02955	-0.298138	0.0100812	0.00100179	0.0405326	0.658424	0.585765	0.971385	0.05288	0.40877	0.99449	0.930704	0.603065	0.616466	0.213864	0.0134475	0.555133
FAM159B	-2.29724	-2.41726	-0.126486	-2.43232	-3.50599	-1.63552	-0.434797	1.00791	-1.94147	2.07553	2.46207	-1.82814	2.67413	0.13154	-1.89035	2.08941	-1.84082	-0.398733	-1.02075	-3.81378	-0.519828	-0.201193	0.287537	-0.849314	0.893979	0.774092	-1.37228	1.22824	0.0283326	-0.921226	1.29135	-1.5738	-0.710207	0.0150026	0.000454904	0.101941	0.66371	0.313496	0.0522017	0.0379376	0.0138138	0.067529	0.00749245	0.895348	0.0587114	0.0366705	0.0656475	0.69009
MAPKAPK5	-2.29836	-2.01826	-0.36612	-2.03749	-2.75869	0.61104	-1.87411	-0.114918	1.11295	-2.13818	-0.471104	1.15479	-1.83864	-1.35416	-1.17195	2.46398	-2.19146	-1.14854	-0.704107	-3.33241	0.376428	-0.939673	-0.0762081	0.515299	-1.63317	-0.127323	0.753545	-0.855724	-0.695339	-0.59391	1.76051	-1.93004	-1.31396	0.0416009	0.0058033	0.541173	0.0609151	0.90851	0.265732	0.0325025	0.637566	0.248174	0.0659684	0.175686	0.241216	0.0137405	0.0284183	0.250748
SCN9A	-2.07223	-1.97598	-0.103988	-1.98615	-2.96504	-1.38159	-0.913317	1.90667	2.36413	0.752792	1.06156	-2.02544	-1.88626	-1.14217	1.29346	-0.311466	-3.09	0.240198	-0.702353	-3.2496	-0.56848	-0.268196	1.14208	2.32356	0.935785	0.305923	-1.30475	-0.60058	-0.700358	0.679273	-0.313333	-3.25173	0.268971	0.0470162	0.00302644	0.167096	0.361076	0.0565637	0.0180726	0.451575	0.288434	0.0428224	0.0592606	0.253384	0.195852	0.755447	0.00200158	0.810177
GTSE1	-2.20866	-1.90317	0.0545433	-2.10193	-3.16702	-0.0220871	-1.70401	0.606814	-0.0688859	2.07934	-2.07984	1.47055	3.06279	1.3016	-1.42064	2.08429	-2.56545	-1.31776	-0.865439	-2.9409	-0.0717276	-1.00986	0.190327	-0.0341899	1.26477	-1.0572	0.782857	2.39059	0.43854	-0.590797	1.27993	-2.0733	-0.800883	0.0355593	0.00154009	0.982378	0.08838	0.543974	0.94508	0.0375864	0.0375403	0.141413	0.00219283	0.193055	0.155422	0.0371341	0.0103043	0.187584
CLC	-2.24522	-1.90221	-0.05166	-2.04897	-2.83001	-0.643065	-1.33219	-1.33184	0.415633	1.30387	0.328289	1.59962	-0.214315	-0.696928	0.570905	1.28015	-0.928771	-2.09096	-0.719126	-3.0853	-0.185075	-0.439975	-0.454384	0.232707	1.13201	0.113902	0.641191	-0.155565	-0.202981	0.235241	0.874691	-0.806684	-1.65666	0.040465	0.00465458	0.520182	0.182799	0.182914	0.677679	0.192277	0.742693	0.109684	0.830301	0.485848	0.568064	0.200492	0.353008	0.036532
KRT13	-2.47254	-1.89346	-0.0159537	-2.10951	-2.98481	-0.188013	2.83818	-0.593343	1.60557	-2.03211	1.37127	1.5533	1.07131	-1.43433	-2.16122	1.32335	0.432138	-1.38881	-0.791509	-2.99541	-0.0667084	1.47947	-0.208564	1.0016	-2.42985	0.466242	1.20024	0.681787	-0.720854	-1.27001	0.824042	0.227765	-1.39255	0.0349003	0.00283754	0.850867	0.00453714	0.552951	0.108369	0.0421428	0.170292	0.120351	0.284031	0.151479	0.030678	0.185718	0.665641	0.164891
LOC392843	-3.97556	-1.89039	-0.130085	-2.8183	-3.0888	3.28716	-0.790187	-0.521491	1.82347	-1.17844	-2.84841	0.0929079	-0.952774	0.99462	-0.102738	-0.841582	-1.87791	-1.03817	-0.953239	-2.82755	2.223	-0.224397	-0.141535	0.55436	-0.465358	-0.980582	0.053077	-0.414642	0.292421	-0.134797	-0.75824	-0.777437	-0.916976	0.00482786	0.00200967	0.00101204	0.429419	0.602025	0.0682315	0.238622	0.00439388	0.925977	0.340705	0.319921	0.918171	0.400022	0.0603936	0.299193
ICA1L	-3.58455	-1.86743	0.0738858	-2.33231	-2.82858	1.37708	-0.105865	3.32041	2.88479	0.0338483	0.235706	-2.43367	-2.72321	0.771117	-0.672234	0.679525	0.348087	-0.518851	-0.663051	-3.07182	0.718976	-0.0380941	1.63125	2.76825	0.0296372	0.03744	-1.66322	-2.30892	0.312077	-0.335325	0.309147	0.25241	-0.753113	0.0196844	0.0046755	0.168489	0.91569	0.000898858	0.00391677	0.972998	0.813661	0.0149468	0.00646514	0.440637	0.501435	0.496805	0.727775	0.603865
PTCH2	-2.37869	-1.82558	-0.0547846	-2.28685	-3.00539	0.503193	-1.3815	-0.991326	0.662937	0.597926	-0.130232	1.5417	-1.36107	0.410388	-1.50221	0.757542	0.564458	-1.15855	-0.937975	-2.71318	0.146737	-0.471853	-0.31869	0.328812	0.315844	-0.095223	1.11114	-0.9211	0.108141	-0.789745	0.225452	0.535424	-0.887138	0.0222049	0.00265241	0.614828	0.167126	0.321527	0.507371	0.549889	0.896383	0.123146	0.17349	0.681521	0.133043	0.448725	0.572443	0.246639
IRS1	-4.70789	-1.80134	0.537741	-2.10775	-2.21917	0.764811	1.34566	2.06711	-0.903634	1.59007	2.74741	-0.961593	1.81239	1.17813	3.4999	1.68554	-0.849059	-0.0808782	-0.496813	-3.10586	0.34881	0.537017	0.789983	-0.661687	1.47672	1.11681	-0.805916	0.712829	0.529176	2.32125	1.37048	-0.54663	-0.198209	0.0350526	0.0264748	0.444384	0.178411	0.038724	0.36619	0.11182	0.00600672	0.336254	0.0699255	0.238745	0.000465431	0.0918853	0.395848	0.935539
C17orf85	-2.32649	-1.75468	-0.255253	-2.05216	-2.68496	-0.131219	-0.306906	-2.05448	2.09932	-1.85685	-0.940137	-1.09421	-1.52299	0.159582	-1.93586	-2.35231	1.56721	-0.94124	-0.580003	-2.92936	-0.0422297	-0.0697201	-0.722221	1.35126	-0.551409	-0.540167	-0.655992	-0.774606	0.0781682	-1.34079	-1.03653	2.06956	-1.08361	0.0401537	0.00725386	0.895602	0.758915	0.0399297	0.0357889	0.0633328	0.347147	0.273862	0.127762	0.873211	0.0528844	0.0186574	0.117066	0.346582
MAGT1	-3.40177	-1.74139	-0.172105	-2.21697	-2.66152	0.419374	1.61347	-1.38685	2.23001	-0.0989335	-1.63105	0.551411	0.259851	-1.41543	-0.895998	-0.243452	-1.11373	-0.804682	-0.724892	-2.75789	0.170044	0.668911	-0.45934	1.24264	-0.113511	-0.459002	0.411428	0.134941	-0.729849	-0.437673	-0.220821	-1.02399	-1.42114	0.0266248	0.00777891	0.674943	0.106642	0.165489	0.025747	0.921191	0.102879	0.581352	0.794979	0.156942	0.370254	0.807655	0.265395	0.421003
HDAC6	-2.39638	-1.73659	-0.391191	-2.22932	-2.86741	-1.00419	-1.66397	-1.46468	1.05776	-1.9453	-0.542428	-0.464037	1.32407	0.172398	-1.34881	0.268187	-0.425121	-2.34957	-1.01	-2.60283	-0.270199	-0.915882	-0.557337	0.654865	-1.47765	-0.285357	-0.36437	1.03178	0.0253788	-0.528058	0.0605579	-0.434532	-2.02468	0.0257929	0.00413845	0.315287	0.0961181	0.143007	0.290167	0.0517385	0.587524	0.642621	0.18548	0.863125	0.177397	0.788555	0.670749	0.0187951
ZNF280A	-3.04729	-1.72495	-0.362526	-2.84835	-2.25161	0.39993	3.35908	1.36752	0.924971	-1.89954	0.65476	-3.90814	-1.01258	-0.804068	2.32651	1.25328	-0.618471	-2.10305	-1.70824	-1.74166	0.149818	2.12366	0.556444	0.360728	-2.32872	0.233039	-3.60341	-0.410633	-0.264093	1.00046	1.44744	-0.531735	-3.44584	0.00439462	0.0243468	0.689208	0.00078202	0.171461	0.354981	0.0574931	0.512622	9.30107e-05	0.311261	0.421358	0.0199912	0.210105	0.536265	0.0354613
CTSH	-2.23516	-1.71929	-0.405092	-2.11738	-2.93953	0.146218	0.727245	1.33009	-0.938134	-2.43642	1.18638	-1.74102	1.08891	0.0590727	-0.730834	0.948861	-2.20707	-1.43492	-0.777999	-2.66058	0.0740669	0.431728	0.682995	-0.741121	-2.55013	0.439851	-0.816809	0.70405	0.0162085	-0.343063	0.621277	-1.87157	-1.91367	0.0342279	0.00328709	0.883749	0.467076	0.183487	0.348176	0.0148336	0.235472	0.0816792	0.276191	0.952894	0.46488	0.342691	0.0273095	0.15131
RBM20	-4.19916	-1.6796	-0.0741882	-2.08407	-2.11092	-0.741797	0.432857	1.75285	-1.21561	0.454664	-1.37588	-0.830456	0.526085	-0.115232	-1.79817	1.26669	0.91638	-0.68226	-1.47878	-1.88042	-0.199108	0.0814807	0.951878	-0.861382	0.279584	-0.541508	-0.577227	0.317296	-0.0205345	-1.56159	0.921005	0.823419	-0.577761	0.0371534	0.0347789	0.45821	0.665119	0.0796271	0.224134	0.649351	0.168858	0.406281	0.598829	0.908261	0.0721502	0.205267	0.359468	0.495074
MGC45800	-3.02338	-1.67743	0.18928	-2.46753	-3.14066	1.10247	-0.730386	1.87181	-0.239097	0.812327	-0.713122	-0.412694	-2.74535	0.557513	0.211401	3.12932	-0.732227	-0.276023	-0.882332	-2.47253	0.434129	-0.439607	0.927728	-0.0761302	0.806825	-0.213723	-0.230363	-1.50984	0.232621	0.0971913	3.09996	-0.481819	-0.186322	0.0136048	0.00168568	0.270256	0.465154	0.0612335	0.81103	0.416604	0.47577	0.67983	0.00604472	0.577177	0.832574	0.00175214	0.46403	0.78253
RTEL1	-2.97676	-1.67366	-0.436642	-2.46818	-2.07335	-1.39837	2.03396	-0.227813	0.341159	0.0898312	-2.3103	0.104815	-2.35975	-1.1229	-1.49746	-0.995586	-0.740262	-1.01768	-1.16949	-2.17783	-0.551566	0.710006	-0.0790203	0.186735	0.0962537	-1.46301	0.107878	-0.954077	-0.480241	-1.14233	-0.657506	-0.473453	-0.976006	0.0135803	0.0381393	0.162002	0.0419556	0.819792	0.732984	0.928421	0.0208716	0.916523	0.018287	0.261478	0.134274	0.319451	0.459141	0.308831
CRBN	-3.87965	-1.6451	0.210119	-2.40123	-2.06656	1.73418	1.32356	2.25348	-2.97882	0.0124271	-0.77432	3.085	0.74176	0.722558	-1.41368	1.88777	-0.470371	-0.0287895	-0.80424	-2.48595	0.508284	0.657152	0.876691	-2.60986	-0.0152096	-0.209525	2.64099	0.705174	0.203007	-0.612343	0.996544	-0.313995	-0.0953727	0.01634	0.0387752	0.0828862	0.185648	0.0242291	0.00289363	0.990085	0.438742	0.00203549	0.458233	0.469952	0.157455	0.0590562	0.63809	0.977032
ST3GAL2	-2.98543	-1.63716	-0.25144	-2.29132	-1.99166	0.660221	1.7756	2.45072	0.747114	-0.420169	-2.31888	0.0963577	-1.62943	-1.96944	-2.96373	1.82301	-1.61088	-0.455085	-0.951813	-2.3225	0.360114	0.720233	1.00249	0.416394	-0.266611	-1.16837	0.0805726	-1.03179	-0.641671	-1.59373	0.904347	-1.23314	-0.817574	0.0219451	0.0464089	0.509112	0.0757981	0.0142571	0.454995	0.674362	0.0204014	0.923236	0.103222	0.0489025	0.00303939	0.0683026	0.107205	0.649048
LOC144742	-3.21825	-1.62516	-0.113168	-2.33001	-2.02015	1.81182	1.58405	0.314965	-2.24162	-2.5935	1.65341	0.511799	-2.82415	-2.23133	0.607565	0.785131	1.41914	-0.086559	-0.916036	-2.33429	0.728996	0.558871	0.169229	-0.961769	-1.09146	0.513156	0.254762	-2.79376	-1.41298	0.231416	0.942191	1.51727	-0.127102	0.0198057	0.0433681	0.0700134	0.113182	0.752789	0.0249857	0.00950053	0.0982471	0.608792	0.00474062	0.0256592	0.543476	0.432377	0.155857	0.931022
SQSTM1	-3.31126	-1.62198	-0.249528	-2.28801	-2.78715	-1.74023	2.19934	0.0286648	2.18718	-0.0241015	0.718006	-0.875355	-0.465825	-1.46754	0.80602	-0.242177	-3.09662	-0.105075	-0.834931	-2.40903	-0.913042	1.26413	-0.015782	1.4218	-0.0121753	0.225505	-0.477985	-0.30048	-0.540068	0.284458	-0.215552	-3.62048	-0.344196	0.0221372	0.00531737	0.0818185	0.027854	0.977132	0.0287291	0.980772	0.472754	0.381381	0.641341	0.142228	0.420231	0.808643	0.00195739	0.916316
TMEM93	-2.64078	-1.58594	-0.537017	-2.2095	-2.15411	-0.551872	2.92755	-1.00518	-0.0107357	-1.55881	-2.27077	0.308199	1.34666	-1.42918	-1.44677	1.47629	-3.27289	-2.58926	-0.749094	-2.42278	-0.215992	1.73944	-0.385988	0.0473397	-1.15448	-1.41464	0.254976	0.764841	-0.526438	-1.12601	0.882957	-3.78843	-2.0588	0.0271399	0.0312315	0.581036	0.00341639	0.31481	0.991434	0.119042	0.0231611	0.757931	0.178089	0.152952	0.14796	0.139867	0.00106456	0.00961827
NDUFA5	-2.00346	-1.57382	-0.0955254	-3.0641	-2.2012	-0.950401	1.08106	-0.36344	-1.2892	1.15278	0.948974	-1.05967	0.478298	0.402286	-1.29177	0.303009	0.274255	-0.982235	-0.89518	-2.25245	-0.561653	0.30071	-0.0703153	-0.431007	1.11873	0.507084	-0.658373	0.220745	0.0803634	-0.642032	0.247529	0.178925	-1.53254	0.00218323	0.0277219	0.341908	0.279669	0.716276	0.197328	0.249	0.342634	0.289296	0.632438	0.687474	0.196438	0.761883	0.783888	0.325984
ATP9A	-3.8116	-1.56535	-0.0278687	-2.08906	-2.08436	-1.32223	2.7618	0.662256	1.69186	-0.111192	0.159633	1.19332	-0.876699	-1.08661	-0.580407	1.6536	-1.50401	-1.67532	-0.636848	-2.49384	-0.631006	0.774781	0.124354	0.7229	-0.0605092	0.0583159	1.04518	-0.240464	-0.427769	-0.356177	0.66905	-0.73287	-1.30808	0.0367026	0.0371273	0.186093	0.00574838	0.507807	0.0906721	0.911464	0.87317	0.232746	0.38065	0.277209	0.56164	0.0982087	0.132578	0.0938719
EIF2AK4	-3.22708	-1.49933	-0.0913562	-2.00107	-2.34135	0.690993	2.52404	-1.7941	1.61492	-0.268809	-2.20051	-1.91388	-1.68466	-1.12977	0.146883	2.71981	0.628725	-0.948485	-0.759483	-2.23917	0.200644	1.0418	-0.638046	0.89315	-0.343299	-0.820085	-1.54501	-1.18671	-0.588873	0.0628068	3.2473	0.199821	-1.71113	0.0453845	0.0192139	0.48957	0.0116015	0.0727973	0.106329	0.788077	0.0277711	0.0556355	0.0920548	0.258572	0.883225	0.006532	0.529529	0.342883
CASP6	-3.25135	-1.49331	-0.685602	-2.28735	-2.49166	-1.31511	-0.0617582	-1.42134	-1.42721	-1.92758	-1.15954	-1.32988	-0.907673	0.0502421	-2.73789	0.171928	-2.88151	-0.604327	-0.83544	-2.15118	-0.694143	0.00385742	-0.62373	-0.700499	-1.05833	-0.346509	-1.06095	-0.254393	-0.00381163	-1.61962	0.0394504	-1.96227	-0.631876	0.0221756	0.0127147	0.188472	0.950755	0.155218	0.153519	0.053907	0.246236	0.183557	0.364051	0.959929	0.00618341	0.863494	0.00395769	0.545626
LOC286297	-2.48802	-1.4819	-0.668342	-1.98961	-2.55957	0.475246	-0.594393	-0.579292	-1.31599	-0.424752	0.758056	-2.00141	0.187117	1.96228	0.471448	-0.937764	-3.4276	-2.58656	-0.566546	-2.39726	0.15158	-0.248155	-0.127876	-0.693237	-0.548976	0.392453	-1.59803	0.0812801	0.742481	0.154459	-0.904335	-4.04018	-2.04991	0.0466337	0.0104802	0.634612	0.552249	0.562392	0.188177	0.671017	0.448417	0.0453485	0.851569	0.0497299	0.637321	0.348366	0.000608931	0.00969397
INSL3	-4.57336	-1.46374	0.0150201	-2.53614	-2.46057	1.33155	0.673955	-1.7356	1.28002	0.829759	-0.592053	1.37582	0.0929798	-0.149416	0.0440417	0.969947	-1.5516	-1.92556	-1.01159	-1.91589	0.838813	0.180646	-0.627276	0.731804	0.41339	-0.259446	1.15858	-0.00511599	-0.0365239	0.011798	0.431152	-0.754527	-1.88804	0.0112081	0.0138715	0.183008	0.50034	0.0826342	0.200536	0.406675	0.553815	0.168877	0.92592	0.881225	0.964871	0.332073	0.120757	0.0541597
hCG_1994895	-2.30052	-1.46131	-0.377804	-2.16373	-3.12018	0.985641	2.78471	-2.52784	-0.297899	-2.14301	1.73442	0.965183	2.69606	-0.152423	-1.90728	-0.241608	-1.50667	-1.90731	-0.812036	-2.11059	0.36709	1.30133	-1.45333	-0.207659	-2.23522	0.47734	0.327362	1.75458	-0.0982763	-1.39181	-0.251957	-1.5004	-2.00049	0.0304849	0.00180741	0.324309	0.00535753	0.0114765	0.76578	0.0321123	0.0828435	0.334453	0.00701653	0.878853	0.0564847	0.809084	0.131895	0.0564809
HMGCR	-3.65171	-1.45672	-0.0210708	-2.22408	-2.40871	0.853387	-0.744489	0.290082	2.96815	1.32784	-1.21614	0.0923499	-1.90953	0.425809	-2.49933	1.17709	0.321589	-2.22076	-0.664762	-2.24867	0.377572	-0.165682	0.115297	1.6445	1.11848	-0.354818	0.0385817	-1.32314	0.107094	-2.22441	1.41141	0.173784	-1.19258	0.0261433	0.0160091	0.393445	0.456581	0.771754	0.00299601	0.184232	0.223933	0.92642	0.0561943	0.670247	0.012443	0.23916	0.747764	0.026367
ERN1	-3.45505	-1.4514	-0.0165191	-1.96207	-2.39627	0.330591	1.75453	-0.784082	1.97269	0.215259	1.64451	1.09772	-1.24633	-1.85734	-0.796227	-1.84585	2.23621	-1.06222	-0.574967	-2.32783	0.146043	0.696967	-0.302641	1.35775	0.0789841	0.919746	0.342781	-0.79618	-0.560693	-0.428837	-0.873104	0.867063	-1.66263	0.0497541	0.0165627	0.740953	0.0793405	0.432992	0.0485307	0.829565	0.100072	0.272327	0.212643	0.063263	0.4259	0.064914	0.025338	0.288137
ZNF547	-2.37891	-1.44717	-0.139396	-1.98141	-2.63087	-0.833813	-1.64277	-0.00274412	0.498499	1.61065	-0.772734	-0.215363	-2.1816	-0.805679	0.797258	1.06497	-1.71437	-1.04093	-0.623451	-2.27089	-0.427169	-0.59851	-0.0049436	0.306925	1.48532	-0.290362	-0.122073	-1.04621	-0.330304	0.459928	1.21346	-1.34453	-1.11368	0.0475457	0.00851665	0.404386	0.100431	0.997811	0.618133	0.107255	0.43968	0.829485	0.0291391	0.420428	0.425301	0.28689	0.0864607	0.297908
CENPJ	-2.92153	-1.43535	0.0102701	-2.05661	-2.36766	-1.16014	-0.343992	1.22065	-1.86739	2.25771	-2.68795	-0.443545	-0.957001	2.02511	0.297572	2.21104	-2.67173	-2.22466	-0.796526	-2.07417	-0.498574	-0.162822	0.504788	-0.986711	3.80786	-1.02444	-0.274248	-0.580624	1.47922	0.121047	2.00716	-1.75677	-2.50238	0.0397233	0.0179009	0.24599	0.730852	0.222217	0.0618475	0.023964	0.00718911	0.657371	0.338567	0.0428559	0.76603	0.0270328	0.00754624	0.0261044
SPTAN1	-4.11468	-1.4255	-0.169235	-2.13406	-2.40162	0.697902	0.0635995	-1.45386	0.474688	-0.155618	1.2838	1.89866	1.25416	0.476319	-2.70725	-0.420671	0.221906	-1.17285	-0.663574	-2.18743	0.378243	0.0224213	-0.663183	0.346825	-0.1167	0.375731	0.806936	0.47294	0.146154	-2.36854	-0.278345	0.17687	-1.4994	0.0328379	0.0163227	0.485239	0.949289	0.145985	0.63501	0.876334	0.199212	0.0576086	0.209783	0.633847	0.00678439	0.673995	0.824387	0.240856
FAM131C	-3.61596	-1.42255	0.300352	-2.15632	-2.64785	0.96936	0.794664	-1.10228	-1.93405	2.37662	-1.6313	0.545535	-1.28745	1.014	2.69108	3.17652	1.43302	-1.15937	-0.630182	-2.21491	0.434163	0.217379	-0.409317	-1.18943	1.34762	-0.863272	0.380209	-0.459253	0.25429	1.48989	3.69759	0.587867	-1.58316	0.0310587	0.00810061	0.332366	0.426809	0.270341	0.0531069	0.0174723	0.102828	0.585386	0.197938	0.310582	0.0071222	0.00149055	0.151853	0.246304
F3	-2.93621	-1.42167	-0.829207	-2.6568	-2.20316	0.688848	-0.0367211	-0.642945	-1.47883	-3.18624	0.987099	-2.93304	1.5629	1.52666	-0.746845	1.86441	-1.86577	-1.81313	-1.51227	-1.33107	0.285902	-0.00537322	-0.219963	-0.789163	-4.71866	0.534456	-2.90252	0.58978	0.573561	-0.411816	0.730611	-1.50665	-2.93985	0.00788874	0.0275837	0.490919	0.970707	0.52026	0.139186	0.00144135	0.323594	0.00335663	0.118076	0.126847	0.455157	0.0622638	0.0620742	0.069812
HIST1H2BA	-3.01385	-1.42035	-0.579837	-2.14056	-2.2843	-0.0775552	1.57934	1.30235	2.07707	-2.54041	-0.804555	-2.74658	-0.762959	-0.369805	-3.65381	-0.180315	1.34283	0.277597	-0.949882	-1.89081	-0.0235751	0.683542	0.565682	1.0123	-3.78113	-0.429836	-2.80493	-0.30987	-0.0958177	-3.19365	-0.0438847	0.797046	0.0862367	0.0323097	0.0223542	0.938182	0.114258	0.192796	0.0377947	0.0110723	0.421076	0.006022	0.445488	0.711528	0.00025838	0.856905	0.179326	0.781322
ZMYM5	-2.44514	-1.41966	-0.665576	-2.21559	-2.8412	0.415598	-1.65634	-2.5465	-2.76501	-4.01092	2.10976	-1.0674	-2.61889	2.05968	1.18398	0.0833246	0.864793	-0.319018	-0.836501	-2.00281	0.112092	-1.07382	-1.36035	-1.46353	-4.76139	1.14211	-0.593837	-2.46454	1.39909	0.474898	0.0509162	0.522913	-0.63704	0.0267197	0.00449441	0.677704	0.0976531	0.0108809	0.00569214	6.04833e-05	0.0348791	0.28579	0.00882161	0.0394294	0.236419	0.933593	0.387153	0.749713
FLYWCH1	-3.24172	-1.39507	-0.528792	-2.50833	-2.76919	0.284805	1.52644	-0.962533	-1.14436	-2.14023	-1.51084	-1.89527	2.56145	-0.513158	-1.64878	-3.17697	-1.395	-0.241523	-1.05751	-1.73262	0.115406	0.832833	-0.415044	-0.338146	-1.35474	-0.627099	-1.53403	2.50165	-0.151794	-1.02619	-3.94857	-0.553926	-0.374658	0.0121302	0.00561964	0.775794	0.126901	0.335782	0.252473	0.0323358	0.13083	0.0580568	0.0104237	0.60784	0.099193	0.0014882	0.163017	0.80915
DBP	-4.10417	-1.36851	0.419487	-2.13375	-2.48138	-0.466458	-1.30905	1.79144	1.75413	2.57184	1.7283	1.86924	-0.259405	-0.790601	-1.22718	1.41891	-1.75544	1.25093	-0.948241	-1.78877	-0.125368	-0.918965	0.640299	1.15996	3.12893	1.32963	1.29632	-0.074606	-0.477462	-0.765015	0.723308	-1.95115	1.48745	0.0328633	0.0130876	0.640888	0.190517	0.0732222	0.0794086	0.0101158	0.0839341	0.0615891	0.795323	0.429177	0.219756	0.155925	0.0791848	0.21096
TNFRSF8	-3.53614	-1.35996	-0.180062	-2.29361	-2.70784	-0.702197	-0.249199	0.989385	2.42011	-2.33235	-1.03683	0.697529	0.948773	-0.70628	-2.98291	1.70933	-0.286247	-0.396914	-0.843866	-1.87606	-0.227052	-0.160047	0.422262	1.17635	-1.56061	-0.423585	0.622177	0.368156	-0.316122	-2.89181	1.24566	-0.0988936	-0.497284	0.0218127	0.00677222	0.482556	0.803207	0.322475	0.0155159	0.019682	0.299814	0.485472	0.342736	0.480014	0.00285525	0.0873897	0.774689	0.691431
DHRS3	-3.51885	-1.34312	0.00106808	-2.25256	-2.38842	2.29464	1.4947	0.302868	1.76903	-1.47581	1.33071	0.808036	-3.24302	-2.90575	-1.67682	0.231449	1.4654	1.16041	-0.684907	-2.00134	1.10122	0.482708	0.128105	1.68095	-1.39058	0.442252	0.642303	-2.81892	-1.12659	-1.11878	0.168723	1.12119	0.701302	0.0242867	0.0169212	0.021754	0.134993	0.76199	0.0768896	0.139995	0.183285	0.41907	0.00118271	0.00366369	0.0935774	0.816966	0.142812	0.245882
C15orf59	-2.88943	-1.33407	-0.462524	-2.07511	-2.65216	-1.68163	1.13686	1.75598	-2.36489	-1.90833	0.53139	0.843315	-0.673489	-0.949733	0.296092	2.49093	1.58874	-3.18697	-0.734665	-1.93347	-1.00165	0.492231	0.589281	-2.56315	-2.14962	0.222019	0.55053	-0.308399	-0.522531	0.144016	1.28615	1.32667	-4.07836	0.0379765	0.00799786	0.0926412	0.255599	0.0790924	0.0180356	0.0563487	0.595148	0.399052	0.500636	0.342248	0.76716	0.012741	0.11212	0.00143774
ERAL1	-4.2589	-1.33094	0.423263	-2.21218	-2.16615	0.645705	1.41598	-2.12206	1.47449	2.27725	1.70987	2.49506	0.732561	0.4447	-1.45153	-0.0138278	-1.10844	-0.23432	-0.649626	-2.01226	0.238084	0.56131	-0.884116	0.913846	3.08236	0.487146	2.22771	0.443383	0.138099	-0.457666	0.0195871	-1.1922	-0.0751191	0.0269544	0.0302999	0.51847	0.15678	0.0338326	0.14035	0.0227714	0.0872895	0.0125937	0.463827	0.656536	0.146632	0.988967	0.26767	0.814737
LOC285548	-2.8203	-1.32992	0.0229238	-1.9673	-2.20227	-1.8832	1.28538	2.15671	2.3667	2.16027	-2.90874	-3.51288	-1.66816	-1.14885	1.26616	2.09229	-0.446072	-0.81849	-0.718364	-1.94148	-0.968021	0.32276	0.870128	1.21375	2.75043	-1.45667	-2.74225	-0.908879	-0.38247	0.653814	2.55044	-0.203503	-1.40151	0.0491483	0.0276466	0.0596733	0.198658	0.0310284	0.0179476	0.0307521	0.00362885	0.000443284	0.0952846	0.250618	0.205455	0.0364125	0.655545	0.413078
PRDX3	-2.90908	-1.32955	-0.199786	-2.06652	-2.64167	-0.688285	-0.351112	1.53378	-0.626612	-0.837797	-0.953941	-0.945803	-2.48858	0.908785	0.946849	2.60718	0.0161729	-0.823142	-0.807493	-1.85161	-0.362132	-0.129799	0.433378	-0.419215	-0.835524	-0.285323	-0.619746	-1.67752	0.21542	0.279703	1.90723	0.00800228	-1.11169	0.0387792	0.00824985	0.491273	0.725505	0.125083	0.530913	0.402145	0.340114	0.344249	0.0128254	0.363463	0.343715	0.00912918	0.987096	0.410427
INSC	-2.93958	-1.32258	-0.229142	-2.18011	-2.69525	-1.07692	-1.34485	-1.51069	1.98442	-0.280801	1.15284	-0.60785	-2.19262	0.825088	-0.996466	2.12528	-1.83052	-2.03111	-0.599054	-2.0461	-0.599401	-0.59785	-0.434885	1.6508	-0.255172	0.553871	-0.405864	-0.929161	0.23331	-0.569197	2.16171	-1.01684	-2.77017	0.0292494	0.00703355	0.281517	0.178675	0.130868	0.047209	0.778863	0.248977	0.543287	0.0283345	0.409322	0.319024	0.0335634	0.0671728	0.0422437
RORA	-2.26711	-1.30785	0.162849	-2.05002	-3.03436	-0.0221078	-1.82634	2.02815	1.78514	0.645714	1.12861	2.78193	-1.7131	-0.460494	-0.00710231	1.27736	0.344017	-2.17742	-0.786712	-1.82898	0.000690847	-1.05725	0.675488	0.878666	0.45258	0.557969	2.29643	-1.21071	-0.121328	-0.0311144	0.963252	0.298576	-1.5862	0.0403628	0.00241049	0.982362	0.0677991	0.0425451	0.0742387	0.518465	0.259064	0.00540374	0.0866943	0.645162	0.994333	0.201476	0.730834	0.0294495
VIL1	-2.55184	-1.30088	-0.0270765	-2.10209	-2.8865	0.072564	0.126128	0.116196	1.84704	-1.09867	2.28054	-1.57742	2.11048	-0.354666	-0.811807	0.98445	0.409596	-2.50074	-0.694924	-1.90683	0.0264526	-0.0068004	0.0143562	1.38485	-1.08561	1.36894	-0.900803	1.19105	-0.218938	-0.520459	0.632165	0.380059	-2.61725	0.0355456	0.00389558	0.942153	0.899631	0.907497	0.0647407	0.271912	0.0225756	0.114699	0.034817	0.72284	0.416903	0.324894	0.682102	0.0123933
LOC729454	-3.24605	-1.28621	-0.146517	-2.11638	-2.65138	0.304849	1.12619	2.44052	0.367989	-0.675374	-0.625557	2.75502	-2.26354	2.24491	-0.182742	1.59584	-2.00296	-2.82283	-0.53893	-2.03349	0.115089	0.390351	1.46642	0.253245	-0.562159	-0.244272	1.27983	-1.57782	0.475441	-0.1249	1.81589	-1.90919	-3.28265	0.0343127	0.00801641	0.760481	0.260086	0.0146663	0.712882	0.499438	0.531605	0.00586879	0.0236027	0.0247738	0.855	0.110525	0.0451813	0.00476011
LOC152274	-2.79784	-1.25666	0.171175	-2.93963	-2.30319	0.921048	0.264834	1.15153	0.426385	1.0779	1.48742	-1.63341	-0.556326	-1.453	1.62966	0.849069	0.801537	0.204434	-1.33768	-1.17565	0.325541	0.0535124	0.478424	0.203314	1.03815	0.594167	-0.877357	-0.364833	-0.847561	0.43257	0.632657	0.330418	0.226281	0.00328604	0.0212682	0.357026	0.791137	0.249516	0.669827	0.281079	0.136905	0.102382	0.577988	0.146224	0.103174	0.395843	0.422821	0.838015
C3orf47	-4.24367	-1.23149	-0.259988	-2.23322	-2.46764	-0.860278	0.279572	0.556043	-0.00762436	1.18408	0.186755	0.906556	-1.61638	0.206947	-1.93188	-1.7779	0.0971541	-1.03162	-0.715807	-1.74717	-0.248392	0.0576974	0.227534	0.0539654	0.730794	0.0635262	0.69604	-0.928762	0.0826127	-0.830866	-1.99981	0.0768412	-1.36102	0.0255344	0.0136006	0.389636	0.779806	0.578181	0.993917	0.23638	0.851852	0.364642	0.106013	0.836051	0.0533745	0.0754211	0.922604	0.302248
C10orf28	-2.43019	-1.19834	-0.707123	-2.23598	-2.62575	-1.76324	1.48309	-1.63185	-1.95108	-2.03889	-0.394543	2.01021	-3.22915	-0.663181	-2.98134	-0.775115	-1.03141	-1.40562	-0.786868	-1.60981	-0.822197	0.569603	-0.451294	-1.20121	-1.82084	-0.186279	1.33139	-1.94011	-0.163669	-2.09245	-0.446902	-0.997333	-0.971301	0.0253532	0.00864593	0.0778597	0.138049	0.102712	0.0510472	0.0414606	0.69318	0.0444091	0.0012416	0.507214	0.00286992	0.438272	0.302347	0.159838
RIOK3	-3.1909	-1.1944	0.320564	-2.01601	-2.5453	-1.58438	2.84111	0.978268	-1.09461	0.0438352	0.083904	0.40828	0.810985	0.593278	-0.889303	1.41717	0.525637	0.0708347	-0.641224	-1.74758	-0.550598	1.67219	0.43851	-0.470307	0.0254348	0.0192347	0.163196	0.505004	0.29801	-0.204967	1.78753	0.426452	0.0576503	0.043799	0.0109184	0.113106	0.00449572	0.327942	0.273689	0.965036	0.933133	0.683068	0.417374	0.552995	0.37384	0.156435	0.599141	0.943529
CHST3	-3.14468	-1.1936	0.0347243	-2.274	-2.83274	0.31667	0.0832537	0.485976	1.34395	-2.14693	-0.241904	0.17478	1.02629	0.525776	0.682832	2.51957	-0.821358	-0.795198	-0.73615	-1.65106	0.153259	0.0290303	0.221804	0.721301	-2.47036	-0.138037	0.127445	0.307488	0.183519	0.184346	2.67994	-0.298033	-1.25028	0.0229661	0.00461504	0.751494	0.93365	0.626985	0.178964	0.031799	0.808854	0.861252	0.304755	0.599044	0.494713	0.01175	0.411443	0.426499
CDKL3	-2.41274	-1.18298	0.382158	-2.0467	-2.86026	-0.207688	1.01966	-0.846133	0.383429	2.06273	1.27108	1.60525	1.31943	-0.956215	-2.19479	0.2977	1.04954	0.778018	-0.592265	-1.77369	-0.069324	0.334058	-0.337235	0.198764	1.3935	0.62503	0.93979	0.732406	-0.325187	-0.937267	0.336432	0.872362	1.20473	0.0406876	0.00423295	0.835472	0.307891	0.397479	0.701402	0.0391383	0.203701	0.108438	0.187026	0.338964	0.0281785	0.765932	0.293928	0.436558
MYOZ2	-3.72387	-1.15866	-0.389538	-2.15978	-2.25117	1.77275	-1.65615	-1.92446	0.0761265	0.285005	0.994564	-0.270227	-0.491165	0.213435	-1.90828	-0.88494	-1.89498	-0.794733	-0.638036	-1.67929	0.901682	-0.771991	-0.894332	0.0194777	0.220859	0.358385	-0.185377	-0.208793	0.061679	-0.897207	-0.979312	-1.49528	-1.19378	0.0307893	0.024375	0.076271	0.0976922	0.0542964	0.939318	0.775641	0.319949	0.786985	0.62331	0.830987	0.0563547	0.376189	0.0580954	0.426769
RMST	-2.0963	-1.14523	-0.203224	-1.98102	-2.67796	-0.0625716	-0.290477	0.022955	-0.363836	-1.59533	0.714063	0.651915	0.860353	0.131082	-1.27524	0.0062106	0.698696	-1.02457	-0.480218	-1.81023	-0.0330504	-0.111931	0.0231772	-0.195344	-1.16576	0.200166	0.42432	0.453195	0.0617533	-0.971729	-0.00475378	0.312022	-1.63398	0.0475885	0.00740713	0.950108	0.771451	0.981686	0.71598	0.110639	0.475188	0.514456	0.389594	0.89571	0.202224	0.995045	0.484742	0.305568
PLAUR	-3.99176	-1.14492	0.0152767	-2.13429	-2.03548	0.164067	2.88849	-0.913717	2.0879	0.0276415	1.45565	-1.01725	1.86554	-0.181403	-0.440537	0.457894	-1.82534	-1.15081	-0.808649	-1.48119	0.0283866	1.80376	-0.434871	1.00473	-0.0501475	0.550371	-0.687351	0.974873	-0.143484	-0.167141	0.578249	-1.93271	-1.32608	0.0328187	0.0418023	0.869678	0.00387095	0.360865	0.0368073	0.977948	0.145488	0.309037	0.0621054	0.856051	0.659549	0.647029	0.0679492	0.249812
TRIM21	-3.25378	-1.12414	-0.224069	-2.11169	-2.18443	-0.687932	-1.22957	-0.60103	-0.242414	1.69379	0.94172	1.08775	-1.65341	1.23315	-0.187675	0.796089	-3.57187	-2.13776	-0.620952	-1.62733	-0.29955	-0.42134	-0.254028	-0.102441	1.9202	0.428249	0.576534	-0.527844	0.534692	-0.0339406	0.720051	-3.87325	-1.58024	0.0347132	0.0289309	0.491496	0.21886	0.54782	0.808459	0.0903046	0.346336	0.276705	0.098248	0.217518	0.851131	0.42598	0.000354443	0.0325363
SULT2A1	-3.30514	-1.12327	0.00605028	-2.13402	-2.54172	-0.20654	-0.398292	-0.0483087	-0.846008	0.999208	-1.07427	1.6776	-0.568556	0.54213	-1.38474	0.0184989	0.391032	0.174472	-0.573049	-1.6735	-0.0539848	-0.132865	-0.027951	-0.592409	0.482038	-0.518029	0.91295	-0.223773	0.226945	-0.456347	0.0226217	0.224145	0.215311	0.0328412	0.0110307	0.836369	0.690415	0.96147	0.397548	0.317694	0.2827	0.093425	0.569657	0.587729	0.166133	0.985241	0.695774	0.861494
RBPMS	-3.10956	-1.10487	-0.406443	-2.01962	-2.42664	0.421063	-0.301227	-1.36261	-0.311483	-2.3099	1.50251	-1.16407	-0.163198	0.292355	-0.0224783	-0.166039	-0.652126	-2.05388	-0.589015	-1.62073	0.181278	-0.202915	-0.432234	-0.104115	-2.54224	0.476625	-0.79913	-0.0712375	0.0700726	0.00525577	-0.107477	-0.556953	-1.20068	0.0434227	0.0152395	0.673709	0.763242	0.173006	0.755434	0.0208934	0.132964	0.244396	0.870362	0.770015	0.982066	0.868126	0.51432	0.0399876
FLJ27365	-3.4024	-1.10487	0.0867161	-2.40594	-2.92878	2.27679	-0.903666	-1.03978	1.36172	-0.567479	-2.05881	-0.340035	2.05883	-1.31724	2.25161	1.66369	-1.42093	-2.15378	-0.737119	-1.47262	1.97583	-0.392201	-0.420429	0.852419	-0.430164	-1.39044	-0.185862	1.33447	-0.355523	0.87943	2.01688	-0.927264	-1.82984	0.0161311	0.003403	0.0227989	0.366172	0.29844	0.173288	0.570389	0.0395122	0.73383	0.0395108	0.187757	0.024347	0.0961754	0.155337	0.0312571
SND1	-2.59734	-1.08246	-0.797393	-2.04135	-2.37662	-0.186665	0.860236	3.03901	0.0964785	-2.81634	-1.95545	-0.390038	-1.67304	-1.53212	0.501737	0.606255	-2.94028	-2.23444	-0.631023	-1.53389	-0.0802814	0.559282	1.11542	0.0404745	-4.65217	-0.66185	-0.216289	-0.789257	-0.651869	0.315121	0.534041	-2.88608	-2.99265	0.0412162	0.0174721	0.851924	0.389659	0.00237354	0.923141	0.00485746	0.0505301	0.696509	0.0943203	0.125493	0.615852	0.544346	0.00327913	0.0254543
HSN2	-2.73725	-1.08149	-0.332346	-2.05486	-2.51292	-1.03446	-0.601966	-0.204758	-0.888847	-1.74628	0.11885	-1.58856	1.67251	-0.876695	-1.64308	2.93664	-2.17399	-2.16991	-0.717701	-1.44528	-0.470559	-0.157371	-0.056861	-0.767203	-1.29197	0.00538325	-0.661861	0.897348	-0.276934	-0.912198	2.92761	-1.76562	-1.79026	0.0398926	0.0119735	0.30092	0.547197	0.837761	0.374085	0.0807623	0.905394	0.112161	0.0944243	0.380652	0.100366	0.00331789	0.029706	0.0300135
OTUD3	-4.12836	-1.02747	0.302085	-2.08963	-2.19987	1.91484	1.93888	2.27863	-0.154057	0.296973	1.60862	1.37192	-0.52603	-0.348832	-2.5883	2.41252	0.13907	-1.34324	-0.630825	-1.42412	1.05393	0.858157	0.924892	-0.111384	0.285017	0.742969	1.12992	-0.382566	-0.152184	-1.21875	2.34848	0.120174	-1.67156	0.0366514	0.0278162	0.055513	0.0525164	0.0226892	0.877565	0.766487	0.107699	0.170087	0.598867	0.727216	0.00964507	0.0158426	0.889395	0.179196
STYK1	-4.11044	-1.01114	-0.112638	-2.22839	-2.08136	-0.248465	1.67351	-1.91959	-0.250545	-2.4858	1.01037	0.873016	-0.231639	-0.306029	1.30031	-0.332886	1.47805	-0.34367	-0.828652	-1.19362	-0.115651	0.936382	-0.847559	-0.137425	-3.43031	0.34769	0.444806	-0.0910062	-0.0762283	0.432222	-0.129326	1.56816	-0.366038	0.0258547	0.0374007	0.803775	0.094226	0.0549099	0.802166	0.012926	0.31232	0.382654	0.816818	0.759582	0.193494	0.73922	0.139394	0.731094
PANX1	-3.61635	-1.00233	0.0562484	-2.16245	-1.97818	-1.82582	-1.19013	0.0725478	2.90711	-2.45684	-0.171303	1.57263	0.689018	0.863822	-1.11035	1.49536	0.210098	-0.771076	-0.655853	-1.34881	-0.759219	-0.410333	0.0340327	1.93716	-1.81211	-0.120166	1.71347	0.39873	0.391365	-0.72927	1.13458	0.118338	-1.16536	0.0305832	0.0479087	0.067878	0.233997	0.942166	0.0036478	0.0140164	0.863985	0.115804	0.490812	0.387686	0.26685	0.134821	0.833591	0.440662
